# Supplementary material for: The Role of Polyunsaturated Fatty Acids in Osteoarthritis: Insights from a Mendelian Randomization Study
Source: Nutrients. 2023 Nov 15;15(22):4787. doi: 10.3390/nu15224787 (PMC10674676; doi:10.3390/nu15224787)
Supplement: Supplementary file 1 [file nutrients-15-04787-s001.zip]

Archive with 1 entries (1 files):
- nutrients-2660901-supplementary.pdf
